# Supplementary material for: Experimental assessment of robust reference genes for qRT-PCR in lung cancer studies
Source: Front Oncol. 2023 May 18;13:1178629. doi: 10.3389/fonc.2023.1178629 (PMC10233025; doi:10.3389/fonc.2023.1178629)
Supplement: Supplementary file 2 [file Table_1.xlsx]

## Sheet: Normal
RefFinder Comprehensive rank	Gene symbol	GeNorm		NormFinder		Bestkeeper		Comparative ∆Ct		Geometric mean	Average eliminating Bestkeeper
		Rank	M value	Rank	Stability value	Rank	Stability value	Rank	Mean StdDev
1	IPO8	1	0.359	1	0.148	8	0.86	1	0.77	1.68	1
2	CIAO1	4	0.473	2	0.214	6	0.78	2	0.79	2.91	2.66667
3	RPN1	5	0.504	4	0.264	2	0.41	3	0.81	2.91	4
4	CNOT4	1	0.359	3	0.26	7	0.84	4	0.83	3.25	2.66667
5	ACTB	12	0.734	7	0.419	1	0.34	7	0.9	4.14	8.66667
6	NRF1	3	0.429	6	0.375	5	0.65	5	0.87	5.23	4.66667
7	PGK1	14	0.77	14	0.506	12	0.96	6	0.88	7.09	11.3333
8	CNOT2	8	0.656	11	0.458	16	1.09	7	0.9	9.51	8.66667
9	HNRNPL	16	0.807	15	0.514	3	0.46	15	1	10.53	15.3333
10	TARDBP	7	0.621	13	0.497	17	1.1	8	0.92	10.55	9.33333
11	HNRNPK	10	0.703	9	0.453	10	0.88	10	0.93	10.74	9.66667
12	PUM1	6	0.564	8	0.451	15	1.05	9	0.93	11.07	7.66667
13	PPIA	17	0.827	16	0.515	4	0.49	16	1.03	11.84	16.3333
14	SNW1	9	0.682	12	0.463	11	0.95	11	0.96	12.2	10.6667
15	BRAP	11	0.72	18	0.534	9	0.87	12	0.97	12.29	13.6667
16	TIALI	15	0.787	17	0.519	14	1.02	14	0.98	14.23	15.3333
17	ZNF207	13	0.753	10	0.456	19	1.18	13	0.97	14.54	12
18	WDR33	2	0.383	5	0.3	13	1	17	1.09	16.59	8
19	UBC	19	0.902	20	0.794	18	1.16	18	1.24	18.74	19
20	RBM45	20	0.954	21	0.904	21	1.45	19	1.45	20.25	20
21	RPL13A	18	0.854	19	0.639	20	1.18	20	1.91	20.75	19

## Sheet: Physoxia
RefFinder Comprehensive rank	Gene symbol	GeNorm		NormFinder		Bestkeeper		Comparative ∆Ct		Geometric mean	Average eliminating Bestkeeper
		Rank	M value	Rank	Stability value	Rank	Stability value	Rank	Mean StdDev
1	HNRNPL	2	0.527	1	0.166	7	0.71	1	0.87	2.28	1.33333
2	RPN1	3	0.569	2	0.341	6	0.69	2	0.93	3.25	2.33333
3	SNW1	1	0.368	3	0.365	9	0.91	3	0.95	3.29	2.33333
4	WDR33	1	0.368	6	0.43	5	0.63	4	0.98	3.31	3.66667
5	PPIA	11	0.878	7	0.437	1	0.33	5	1.01	5.03	7.66667
6	CIAO1	4	0.601	4	0.394	8	0.84	4	0.98	5.89	4
7	CNOT2	5	0.655	9	0.457	7	0.71	5	1.01	6.82	6.33333
8	BRAP	12	0.906	11	0.577	2	0.33	8	1.12	7.18	10.3333
9	ACTB	10	0.845	10	0.545	4	0.62	7	1.1	7.75	9
10	HNRNPK	6	0.689	5	0.426	10	0.98	5	1.01	8.47	5.33333
11	CNOT4	9	0.797	8	0.447	11	1.04	6	1.04	10.09	7.66667
12	RPL13A	14	0.98	13	0.703	4	0.62	9	1.21	10.61	12
13	PGK1	15	1.022	18	0.793	3	0.54	12	1.25	10.69	15
14	TIALI	13	0.943	14	0.714	7	0.71	11	1.23	11.92	12.6667
15	TARDBP	8	0.762	15	0.744	12	1.14	9	1.21	13.61	10.6667
16	IPO8	7	0.738	12	0.655	13	1.26	10	1.22	15.13	9.66667
17	ZNF207	16	1.056	15	0.744	10	0.98	13	1.29	16.66	14.6667
18	UBC	18	1.127	17	0.769	14	1.48	12	1.25	17.18	15.6667
19	NRF1	20	1.197	20	0.912	8	0.84	16	1.49	17.87	18.6667
20	PUM1	17	1.095	16	0.761	15	1.54	14	1.31	19.25	15.6667
21	RBM45	19	1.16	19	0.859	16	1.55	15	1.41	20.25	17.6667

## Sheet: Hypoxia
RefFinder Comprehensive rank	Gene symbol	GeNorm		NormFinder		Bestkeeper		Comparative ∆Ct		Geometric mean	Average eliminating Bestkeeper
		Rank	M value	Rank	Stability value	Rank	Stability value	Rank	Mean StdDev
1	SNW1	2	0.699	1	0.404	7	0.98	1	1.27	2.14	1.33333
2	CIAO1	6	1.028	2	0.457	2	0.58	2	1.29	2.74	3.33333
3	CNOT4	1	0.458	3	0.504	11	1.1	3	1.32	3.29	2.33333
4	WDR33	5	0.969	6	0.628	5	0.89	4	1.39	4.68	5
5	PUM1	8	1.101	9	0.74	1	0.33	8	1.49	5.05	8.33333
6	IPO8	1	0.458	4	0.614	16	1.38	6	1.41	5.11	3.66667
7	HNRNPK	7	1.077	5	0.626	4	0.79	5	1.4	5.32	5.66667
8	TARDBP	3	0.792	10	0.774	9	1.01	7	1.47	7.26	6.66667
9	BRAP	11	1.258	11	0.792	3	0.73	9	1.5	8.11	10.3333
10	CNOT2	4	0.894	12	0.81	7	0.98	9	1.5	8.34	8.33333
11	RPL13A	10	1.213	8	0.737	8	1.01	8	1.49	8.86	8.66667
12	ACTB	9	1.167	7	0.687	10	1.09	8	1.49	10.95	8
13	PPIA	12	1.309	13	0.864	7	0.98	10	1.55	11.86	11.6667
14	NRF1	16	1.484	17	1.007	6	0.92	12	1.72	12.89	15
15	RPN1	13	1.361	14	0.903	12	1.17	11	1.61	14.49	12.6667
16	UBC	15	1.449	15	0.924	14	1.25	11	1.61	14.73	13.6667
17	PGK1	18	1.569	20	1.298	13	1.2	14	1.76	16.93	17.3333
18	HNRNPL	14	1.411	16	0.978	14	1.25	13	1.74	17	14.3333
19	ZNF207	17	1.519	18	1.055	15	1.32	15	1.77	18.49	16.6667
20	TIALI	19	1.627	19	1.294	17	1.82	16	1.93	20	18
21	RBM45	20	1.683	21	1.321	18	2.03	17	2.08	21	19.3333

## Sheet: 0.5% FBS
RefFinder Comprehensive rank	Gene symbol	GeNorm		NormFinder		Bestkeeper		Comparative ∆Ct		Geometric mean	Average eliminating Bestkeeper
		Rank	M value	Rank	Stability value	Rank	Stability value	Rank	Mean StdDev
1	CNOT4	1	0.636	1	0.237	1	0.89	1	1.73	1	1
2	SNW1	1	0.636	3	0.355	2	1.04	2	1.75	2.06	2
3	CIAO1	2	0.726	2	0.267	5	1.19	2	1.75	3.03	2
4	PUM1	4	0.787	5	0.51	4	1.19	4	1.85	5	4.33333
5	IPO8	5	0.84	6	0.517	2	1.04	5	1.86	5.05	5.33333
6	HNRNPK	3	0.747	4	0.386	9	1.45	3	1.78	5.15	3.33333
7	UBC	8	1.14	7	0.648	3	1.39	8	1.94	6.9	7.66667
8	WDR33	6	0.992	8	0.744	6	1.39	6	1.92	7.48	6.66667
9	CNOT2	7	1.074	9	0.805	8	1.43	7	1.93	8.71	7.66667
10	RPN1	10	1.323	11	0.98	5	1.19	10	2.08	9.45	10.3333
11	TIALI	9	1.217	10	0.887	7	1.4	9	2.04	9.74	9.33333
12	PGK1	12	1.558	15	1.625	10	1.47	12	2.35	12.74	13
13	HNRNPL	11	1.411	12	1.135	14	2	11	2.27	12.89	11.3333
14	PPIA	14	1.805	17	1.905	11	1.19	15	2.79	14.69	15.3333
15	ZNF207	16	1.991	13	1.407	12	1.75	14	2.57	14.95	14.3333
16	BRAP	17	2.092	14	1.602	17	2.15	13	2.55	16.37	14.6667
17	RPL13A	15	1.889	19	2.003	13	1.78	17	2.94	16.88	17
18	ACTB	13	1.699	16	1.842	16	2.11	16	2.94	17.48	15
19	NRF1	18	2.209	18	1.916	18	2.36	16	2.94	18.2	17.3333
20	RBM45	19	2.324	20	2.105	15	2.08	18	3.23	19.2	19
21	TARDBP	20	2.519	21	2.822	19	2.97	19	4.03	21	20

## Sheet: 0% FBS
RefFinder Comprehensive rank	Gene symbol	GeNorm		NormFinder		Bestkeeper		Comparative ∆Ct		Geometric mean	Average eliminating Bestkeeper
		Rank	M value	Rank	Stability value	Rank	Stability value	Rank	Mean StdDev
1	SNW1	1	0.332	1	0.353	7	1.41	1	1.11	1.93	1
2	CNOT2	1	0.332	2	0.37	9	1.47	2	1.12	2.06	1.66667
3	CNOT4	7	0.841	3	0.387	5	1.22	3	1.16	4.36	4.33333
4	IPO8	2	0.437	9	0.561	6	1.31	7	1.23	5.63	6
5	CIAO1	4	0.677	4	0.402	12	1.74	4	1.17	5.68	4
6	PUM1	3	0.592	5	0.442	10	1.71	5	1.18	5.76	4.33333
7	BRAP	6	0.79	8	0.54	13	1.82	6	1.2	7.42	6.66667
8	WDR33	13	1.074	11	0.652	3	1.07	11	1.36	8.78	11.6667
9	ZNF207	18	1.342	19	1.095	1	0.88	19	1.78	9.46	18.6667
10	RPN1	8	0.887	6	0.518	14	1.86	8	1.24	9.73	7.33333
11	RPL13A	9	0.921	10	0.588	14	1.86	9	1.25	10.23	9.33333
12	RBM45	16	1.228	18	1.07	2	0.9	18	1.72	10.68	17.3333
13	HNRNPK	5	0.741	7	0.53	17	2.16	9	1.25	10.74	7
14	TIALI	17	1.287	17	0.941	4	1.14	17	1.63	12.53	17
15	PPIA	11	0.988	13	0.729	16	1.96	10	1.33	12.71	11.3333
16	TARDBP	12	1.035	16	0.891	8	1.43	14	1.49	12.8	14
17	ACTB	10	0.962	12	0.656	18	2.3	12	1.43	14.19	11.3333
18	UBC	15	1.168	15	0.881	9	1.47	15	1.54	14.21	15
19	PGK1	19	1.401	20	1.214	15	1.95	13	1.47	14.43	17.3333
20	HNRNPL	14	1.117	14	0.769	19	2.4	16	1.56	17.65	14.6667
21	NRF1	20	1.521	21	1.731	11	1.73	20	2.46	18.26	20.3333
