# Supplementary material for: Experimental assessment of robust reference genes for qRT-PCR in lung cancer studies
Source: Front Oncol. 2023 May 18;13:1178629. doi: 10.3389/fonc.2023.1178629 (PMC10233025; doi:10.3389/fonc.2023.1178629)
Supplement: Supplementary file 3 [file Table_2.xlsx]

## Sheet: Normal
RefFinder Comprehensive rank	Gene symbol	GeNorm		Comparative ∆Ct		NormFinder		Bestkeeper		Geometric mean
		Rank	M value	Rank	Mean StdDev	Rank	Stability value	Rank	Stability value
1	CIAO1+CNOT2+CNOT4+SNW1	12	0.498376	1	0.61	1	0.97	10	0.85	2.17
2	CIAO1+CNOT4+SNW1	2	0.2248	1	0.61	2	0.103	8	0.82	2.71
3	CNOT2+CNOT4+SNW1	15	0.565824	2	0.63	13	0.39	13	0.88	3.41
4	CIAO1+CNOT2+CNOT4	9	0.446813	2	0.63	3	0.154	8	0.82	5.26
5	CIAO1+CNOT4	4	0.311688	3	0.65	4	0.169	6	0.75	6.06
6	CIAO1+SNW1	1	0.183137	4	0.66	6	0.206	10	0.85	7.36
7	RPN1	7	0.415202	7	0.76	10	0.288	2	0.39	7.63
8	CIAO1+CNOT2+SNW1	1	0.183137	4	0.66	7	0.215	14	0.93	7.67
9	CIAO1	3	0.282502	5	0.67	8	0.217	7	0.76	7.97
10	IPO8	5	0.329128	5	0.67	5	0.178	11	0.86	9.15
11	ACTB	18	0.613288	13	0.88	19	0.438	1	0.34	9.31
12	CIAO1+CNOT2	8	0.441308	6	0.68	9	0.262	14	0.93	10.44
13	CNOT4	6	0.373413	7	0.76	11	0.295	9	0.83	11.47
14	NRF179	13	0.52406	10	0.82	12	0.383	5	0.65	12.09
15	HNRNPL	23	0.691963	17	0.99	24	0.523	3	0.46	14.27
16	PGK1	11	0.497679	9	0.81	14	0.398	16	0.96	14.75
17	CNOT2	10	0.476142	8	0.79	16	0.413	20	1.09	14.81
18	PPIA	24	0.710533	18	1.01	25	0.553	4	0.49	15.81
19	HNRNPK	16	0.58265	12	0.87	15	0.41	13	0.88	16.74
20	TARDBP	17	0.598074	11	0.86	21	0.452	21	1.1	17.89
21	SNW1	14	0.547831	13	0.88	18	0.424	15	0.95	19.23
22	PUM1	19	0.627887	13	0.88	17	0.414	19	1.05	19.92
23	BRAP231	22	0.672185	16	0.95	23	0.499	12	0.87	20.32
24	ZNF207	20	0.643415	14	0.9	20	0.451	22	1.16	20.36
25	TIALI	21	0.657192	15	0.92	22	0.497	18	1.02	21.75
26	WDR33	15	0.735594	19	1.09	26	0.667	17	0.99	24.65
27	UBC	26	0.772803	20	1.28	27	0.828	22	1.16	27
28	RBM45	27	0.819768	21	1.47	28	0.936	24	1.45	28.25
29	RPL13A	28	0.899558	22	1.98	29	1.345	23	1.31	28.75

## Sheet: Physoxia
RefFinder Comprehensive rank	Gene symbol	GeNorm		Comparative ∆Ct		NormFinder		Bestkeeper		Geometric mean
		Rank	M value	Rank	Mean StdDev	Rank	Stability value	Rank	Stability value
1	CIAO1+CNOT2+CNOT4	11	0.49585	2	0.72	2	0.153	9	0.73	2.21
2	CIAO1+CNOT2+CNOT4+SNW1	12	0.496992	1	0.71	1	0.055	10	0.77	2.34
3	CIAO1+CNOT4+SNW1	2	0.264854	3	0.74	3	0.189	16	0.87	5.18
4	CNOT2+CNOT4+SNW1	3	0.287696	3	0.74	4	0.196	12	0.81	5.57
5	CIAO1+CNOT2+SNW1	1	0.205804	3	0.74	6	0.224	8	0.71	5.89
6	CIAO1+CNOT2	9	0.473302	5	0.77	8	0.249	7	0.7	7.24
7	CIAO1+SNW1	1	0.205804	4	0.76	7	0.238	13	0.82	8.36
8	HNRNPL	7	0.433681	6	0.79	5	0.208	8	0.71	8.59
9	PPIA	18	0.671088	14	1.02	17	0.49	1	0.32	8.72
10	WDR33	8	0.467401	10	0.89	14	0.406	5	0.61	10.03
11	CIAO1+CNOT4	5	0.356066	6	0.79	9	0.251	14	0.84	10.09
12	RPN1	10	0.495376	9	0.87	11	0.343	6	0.69	10.47
13	BRAP231	20	0.735036	16	1.13	19	0.6	2	0.45	11.1
14	SNW1	4	0.318756	7	0.83	10	0.324	17	0.91	11.73
15	ACTB	17	0.637224	15	1.08	18	0.55	4	0.6	12.53
16	CIAO1	6	0.394188	8	0.86	12	0.353	15	0.85	12.58
17	PGK1	23	0.837591	20	1.27	25	0.763	3	0.53	14.56
18	CNOT2	14	0.538406	12	0.92	15	0.431	11	0.77	14.74
19	HNRNPK	13	0.517685	11	0.91	13	0.396	18	0.98	15.67
20	RPL13A	22	0.804877	19	1.25	23	0.729	5	0.61	16.61
21	TIALI	21	0.767839	18	1.22	22	0.71	7	0.7	17.59
22	CNOT4	15	0.564054	13	0.96	16	0.434	19	1.04	17.71
23	TARDBP	16	0.597787	16	1.13	21	0.691	20	1.14	20.31
24	IPO8	19	0.704105	17	1.17	20	0.623	21	1.26	21.31
25	NRF179	28	1.00767	4	1.51	29	0.945	10	0.76	23.73
26	UBC	24	0.874995	20	1.27	27	0.787	22	1.48	24.71
27	ZNF207	26	0.937647	22	1.34	26	0.779	18	0.98	25.94
28	PUM1	25	0.907455	21	1.31	24	0.762	23	1.54	26.49
29	RBM45	27	0.97103	23	1.42	28	0.862	24	1.55	28.25

## Sheet: Hypoxia
RefFinder Comprehensive rank	Gene symbol	GeNorm		Comparative ∆Ct		NormFinder		Bestkeeper		Geometric mean
		Rank	M value	Rank	Mean StdDev	Rank	Stability value	Rank	Stability value
1	CIAO1+CNOT4	1	0.201908	1	1	2	0.07	4	0.57	1.68
2	CIAO1+CNOT4+SNW1	1	0.201908	2	1.01	1	0.034	8	0.67	2
3	CIAO1+CNOT2+SNW1	2	0.277558	3	1.03	3	0.23	3	0.56	3
4	CIAO1+CNOT2	7	0.558236	6	1.09	6	0.347	2	0.49	4.36
5	CIAO1+CNOT2+CNOT4	8	0.570053	4	1.04	4	0.242	7	0.65	4.6
6	CIAO1+SNW1	3	0.32862	5	1.07	5	0.246	6	0.64	5.69
7	CIAO1	6	0.530336	8	1.19	9	0.432	5	0.58	7.77
8	CNOT2+CNOT4+SNW1	4	0.402474	6	1.09	7	0.349	13	0.91	7.8
9	PUM1	15	0.839371	14	1.39	14	0.675	1	0.3	8
10	SNW1	5	0.449349	7	1.16	8	0.382	15	0.98	9.36
11	WDR33	9	0.614053	10	1.27	11	0.566	12	0.87	10.98
12	HNRNPK	14	0.807536	11	1.34	13	0.606	10	0.79	12.12
13	CNOT4	11	0.69425	9	1.24	10	0.494	20	1.1	12.85
14	TARDBP	10	0.656501	12	1.35	15	0.697	18	1.03	13.97
15	CNOT2	12	0.730657	12	1.35	16	0.712	15	0.98	14.17
16	BRAP231	17	0.942203	15	1.48	19	0.79	9	0.73	14.71
17	IPO8	13	0.766327	13	1.36	12	0.598	25	1.38	16.48
18	RPL13A	19	1.02637	16	1.51	18	0.785	17	1.01	18.24
19	PPIA	21	1.12101	18	1.64	21	0.954	14	0.97	18.73
20	NRF179	23	1.21768	21	1.75	25	1.019	11	0.86	19.54
21	ACTB	20	1.07201	17	1.55	17	0.754	19	1.09	19.73
22	ZNF207	16	0.892683	19	1.68	22	0.969	24	1.3	21.26
23	CIAO1+CNOT2+CNOT4+SNW1	18	0.979766	22	1.78	20	0.903	16	0.99	21.47
24	UBC	22	1.17364	19	1.68	23	0.988	23	1.25	22.7
25	RPN1	24	1.25709	20	1.72	24	0.996	21	1.17	23.47
26	HNRNPL	25	1.2977	23	1.84	26	1.077	23	1.25	25.48
27	PGK1	26	1.33211	24	1.86	27	1.206	22	1.2	25.94
28	TIALI	27	1.3755	25	1.95	28	1.264	26	1.82	28
29	RBM45	28	1.42808	26	2.14	29	1.321	27	2.03	29

## Sheet: 0.5% FBS
RefFinder Comprehensive rank	Gene symbol	GeNorm		Comparative ∆Ct		NormFinder		Bestkeeper		Geometric mean
		Rank	M value	Rank	Mean StdDev	Rank	Stability value	Rank	Stability value
1	CIAO1+CNOT2+CNOT4+SNW1	10	0.569745	1	1.33	2	0.088	5	1.1	1.57
2	CNOT2+CNOT4+SNW1	3	0.31454	2	1.35	1	0.055	3	1.05	2
3	CIAO1+CNOT4+SNW1	1	0.162322	3	1.36	3	0.114	4	1.08	4.05
4	CIAO1+CNOT2+CNOT4	8	0.504057	3	1.36	4	0.139	7	1.12	4.76
5	CNOT4	6	0.425451	6	1.45	9	0.292	1	0.87	5.18
6	CIAO1+CNOT2+SNW1	4	0.350142	3	1.36	7	0.164	8	1.17	5.83
7	CIAO1+CNOT4	2	0.233682	4	1.38	6	0.142	6	1.11	6.44
8	CIAO1+SNW1	1	0.162322	3	1.36	5	0.142	9	1.19	6.82
9	SNW1	7	0.474638	8	1.5	10	0.389	2	1.03	7.18
10	IPO8	12	0.643017	10	1.64	13	0.533	2	1.03	9.01
11	CIAO1	5	0.385359	5	1.44	8	0.28	11	1.35	9.64
12	CIAO1+CNOT2	11	0.601022	7	1.46	11	0.395	10	1.25	10.4
13	PUM1	13	0.686267	11	1.65	14	0.56	8	1.17	12.87
14	HNRNPK	9	0.557332	9	1.55	12	0.439	15	1.45	13.46
15	UBC	15	0.79343	14	1.75	15	0.669	8	1.17	14.05
16	WDR33	14	0.739254	12	1.68	16	0.718	12	1.38	15.49
17	CNOT2	16	0.840373	13	1.72	17	0.781	14	1.42	16.73
18	RPN1	18	0.985412	16	2.02	19	1.028	11	1.35	17.6
19	TIALI	17	0.901014	15	1.89	18	0.9	13	1.4	17.74
20	PGK1	20	1.16318	18	2.31	22	1.439	16	1.46	20.75
21	HNRNPL	19	1.07834	17	2.25	20	1.227	20	2	20.93
22	ZNF207	22	1.34645	20	2.53	21	1.411	18	1.75	22.49
23	BRAP231	21	1.25744	19	2.46	23	1.564	23	2.15	23.41
24	PPIA	22	1.46129	21	2.86	26	1.913	17	1.66	23.45
25	RPL13A	24	1.56786	23	3.03	27	2.009	19	1.78	25.21
26	NRF179	26	1.75178	22	2.92	25	1.895	24	2.36	25.95
27	ACTB	25	1.6583	23	3.03	24	1.861	22	2.11	26.25
28	RBM45	27	1.85188	24	3.19	28	2.038	21	2.08	27.22
29	TARDBP	28	2.01006	25	4.16	29	2.815	25	2.97	29

## Sheet: 0% FBS
RefFinder Comprehensive rank	Gene symbol	GeNorm		Comparative ∆Ct		NormFinder		Bestkeeper		Geometric mean
		Rank	M value	Rank	Mean StdDev	Rank	Stability value	Rank	Stability value
1	CIAO1+CNOT2+CNOT4+SNW1	11	0.580597	1	0.86	6	0.293	10	1.45	2.4
2	CIAO1+CNOT2+SNW1	1	0.139378	3	0.88	4	0.216	14	1.53	3.66
3	CIAO1+CNOT4+SNW1	2	0.215872	2	0.87	1	0.166	11	1.46	3.72
4	CIAO1+SNW1	1	0.139378	3	0.88	3	0.207	15	1.58	4.23
5	CNOT2+CNOT4+SNW1	3	0.252	4	0.89	2	0.2	7	1.36	4.79
6	SNW1	4	0.299934	6	0.96	8	0.325	8	1.41	7.42
7	CIAO1+CNOT4	6	0.380871	5	0.94	5	0.263	13	1.48	7.97
8	CNOT2	5	0.333308	7	0.97	9	0.35	10	1.45	8.18
9	CNOT4	9	0.521697	10	1.05	10	0.386	5	1.22	8.82
10	CIAO1+CNOT2+CNOT4	13	0.654609	8	0.99	7	0.295	17	1.74	10.59
11	IPO8	8	0.478753	13	1.12	14	0.53	6	1.31	11.28
12	CIAO1	7	0.432948	9	1.04	11	0.397	17	1.74	11.97
13	ZNF207	27	1.15545	25	1.79	28	1.077	1	0.88	12.17
14	WDR33	19	0.83999	18	1.32	19	0.651	3	1.06	12.44
15	PUM1	10	0.561694	12	1.09	13	0.453	16	1.71	13.9
16	RBM45	25	1.0636	24	1.69	27	1.028	2	0.9	13.95
17	CIAO1+CNOT2	14	0.67935	11	1.06	12	0.416	19	1.84	14.2
18	BRAP231	12	0.626246	13	1.12	16	0.554	18	1.82	15.76
19	TIALI	26	1.1082	23	1.64	26	0.955	4	1.13	16.44
20	TARDBP	20	0.872126	20	1.43	23	0.857	9	1.43	17.57
21	RPL13A	16	0.737969	14	1.17	18	0.592	20	1.86	18.06
22	RPN1	17	0.769028	16	1.2	17	0.562	20	1.86	18.78
23	HNRNPK	15	0.709982	15	1.18	15	0.543	23	2.16	19.07
24	UBC	24	1.01983	21	1.53	24	0.893	12	1.47	20.8
25	PPIA	18	0.803853	17	1.3	21	0.751	22	1.96	20.82
26	PGK1	21	0.906521	19	1.42	25	0.948	21	1.95	22.71
27	ACTB	22	0.940389	19	1.42	20	0.695	24	2.3	23.09
28	HNRNPL	23	0.982584	22	1.54	22	0.857	25	2.4	25.68
29	NRF179	28	1.25197	26	2.57	29	1.734	16	1.71	25.74
